# Supplementary material for: Primary Health Care and Disasters: Applying a “Whole-of-Health System” Approach through Reverse Triage in Mass-Casualty Management
Source: Prehosp Disaster Med. 2023 Sep 1;38(5):654–9. doi: 10.1017/S1049023X23006246 (PMC10548020; doi:10.1017/S1049023X23006246)
Supplement: Supplementary file 1 [file S1049023X23006246sup.zip]

Archive with 3 entries (3 files):
- S1049023X23006246sup001.docx
- S1049023X23006246sup002.docx
- S1049023X23006246sup003.docx
